# Supplementary material for: A multi-omic resource of wheat seed tissues for nutrient deposition and improvement for human health
Source: Sci Data. 2023 May 10;10:269. doi: 10.1038/s41597-023-02133-y (PMC10172328; doi:10.1038/s41597-023-02133-y)
Supplement: Supplementary file 2 — Medium sized supplementary Tables [file 41597_2023_2133_MOESM2_ESM.xlsx]

## Sheet: TableS1
Supplementary Table S1 The statistical summary of the RNA-seq samples. Mapping rate is defined as the percentage of mapped reads out of the number of clean reads, while uniquely mapped ratio is defined as the percentage of uniquely mapped reads out of the number mapped reads.
Sample	RawReads	RawBases	CleanReads	CleanBases	Clean	Q20	Q30	GC	Mapped	Mapping Rate	Uniquely	Unique Map Ratio
					Ratio				Reads		Mapped reads
Em20_1	62940426	9441063900	62377344	9252746830	0.9911	0.9802	0.9419	0.571	56688922	0.9088	51469206	90.8
Em20_2	64623258	9693488700	64042214	9503513873	0.991	0.9809	0.9439	0.5616	60464483	0.9441	55376291	91.6
Em20_3	56352816	8452922400	55967836	8299514511	0.9932	0.9843	0.9521	0.5487	52986391	0.9467	48631805	91.8
Em25_1	66252368	9937855200	65697714	9758711287	0.9916	0.982	0.947	0.5808	61986901	0.9435	56391675	91
Em25_2	52123642	7818546300	51560354	7646694770	0.9892	0.9763	0.9333	0.5548	48280875	0.9364	44169061	91.5
Em25_3	59263242	8889486300	58882758	8732032118	0.9936	0.9842	0.952	0.5635	55407026	0.941	50594574	91.3
Em30_1	59980910	8997136500	59490756	8752014233	0.9918	0.9848	0.9542	0.5756	53215644	0.8945	47507484	89.3
Em30_2	59306752	8896012800	58908158	8739195266	0.9933	0.9853	0.9549	0.5576	55258868	0.9381	50128065	90.7
Em30_3	58833952	8825092800	58414886	8669158566	0.9929	0.9837	0.9506	0.5603	54888236	0.9396	49711187	90.6
Em35_1	56415592	8462338800	55813182	8232851584	0.9893	0.9831	0.9489	0.5688	49933959	0.8947	45307453	90.7
Em35_2	53909432	8086414800	53571278	7972556994	0.9937	0.982	0.9452	0.5461	49300645	0.9203	45031934	91.3
Em35_3	57707074	8656061100	57233474	8481830845	0.9918	0.9795	0.9396	0.5523	52751805	0.9217	48133460	91.2
En20_1	49757866	7463679900	48902890	7220739119	0.9828	0.9682	0.918	0.5182	42660383	0.8723	37668723	88.3
En20_2	55396086	8309412900	53195830	7766550178	0.9603	0.9441	0.8767	0.4945	41044039	0.7716	32881989	80.1
En20_3	51598206	7739730900	50628102	7499084722	0.9812	0.969	0.9195	0.5334	44286410	0.8747	39298600	88.7
En25_1	59401848	8910277200	57200374	8355828862	0.9629	0.9477	0.8818	0.4895	44682388	0.7812	34843105	78
En25_2	54556052	8183407800	52888450	7777354470	0.9694	0.9634	0.9101	0.5221	43921987	0.8305	38711019	88.1
En25_3	53222578	7983386700	52486982	7804302505	0.9862	0.9709	0.9218	0.5321	47074874	0.8969	42724471	90.8
En30_1	57453174	8617976100	56450304	8369166496	0.9825	0.9727	0.928	0.5491	49520869	0.8772	44439506	89.7
En30_2	52025706	7803855900	51250424	7612787720	0.9851	0.973	0.9271	0.5467	45161839	0.8812	40588619	89.9
En30_3	55840314	8376047100	54366724	8014142817	0.9736	0.967	0.9172	0.5296	46201336	0.8498	41044459	88.8
En35_1	53519766	8027964900	52832670	7865371500	0.9872	0.9742	0.9295	0.5608	44245890	0.8375	39490463	89.3
En35_2	51045676	7656851400	49605908	7329546375	0.9718	0.9681	0.9195	0.5429	42513414	0.857	37962413	89.3
En35_3	53263020	7989453000	52779666	7877575785	0.9909	0.9771	0.9352	0.5716	48403343	0.9171	44303246	91.5
OL20_1	59832258	8974838700	59227290	8702221711	0.9899	0.9784	0.9387	0.5323	50901172	0.8594	45255571	88.9
OL20_2	55958554	8393783100	55301758	8040943959	0.9883	0.9801	0.9428	0.5378	48263310	0.8727	43095147	89.3
OL20_3	60514910	9077236500	59415972	8549439980	0.9818	0.9794	0.9413	0.5395	52072675	0.8764	46488206	89.3
OL25_1	59626770	8944015500	58976254	8602131921	0.9891	0.9792	0.9404	0.5494	51935192	0.8806	46167742	88.9
OL25_2	56886376	8532956400	56381764	8310287559	0.9911	0.9812	0.9449	0.567	51396437	0.9116	46566413	90.6
OL25_3	53829762	8074464300	53343622	7832227827	0.991	0.9813	0.945	0.5629	47600914	0.8923	42643357	89.6
OL30_1	60143056	9021458400	59458432	8652236229	0.9886	0.9818	0.9451	0.5636	32957046	0.5543	26005424	78.9
OL30_2	57529650	8629447500	56935380	8334785970	0.9897	0.981	0.9448	0.5674	49925036	0.8769	44100408	88.3
OL30_3	63529086	9529362900	62894080	9242646322	0.99	0.9817	0.9462	0.564	55758981	0.8866	49429325	88.6
OL35_1	62701974	9405296100	62197250	9177523500	0.992	0.9817	0.9462	0.5789	53140507	0.8544	46658105	87.8
OL35_2	69202064	10380309600	68657434	10149530349	0.9921	0.9808	0.9438	0.5746	61411692	0.8945	54552435	88.8
OL35_3	61807020	9271053000	61367840	9096967376	0.9929	0.981	0.9438	0.5801	54736044	0.8919	48491009	88.6

## Sheet: TableS2
Supplementary Table S2 Metadata of the wheat samples subject to transcriptomic and metabolomic analyses.
Sample	Biosource					Growth environment		Harvest and sample handling
Name	Species	Genotype	Tissue	Treatment	Replicate	Growth environment	Growth location	Growth	Metabolism stopping	Sample	Metabolomics method	RNA-seq
								stage	method	Storage
En20_1	T. aestivum	L88-31	Endosperm	None	1	Northern subtropical climate	30.518945N, 114.429220S	20 DAP	Snap-frozen by liquid nitrogen	-80 ℃	Quasi-targeted metabolomics	PE 150
En20_2	T. aestivum	L88-31	Endosperm	None	2	Northern subtropical climate	30.518945N, 114.429220S	20 DAP	Snap-frozen by liquid nitrogen	-80 ℃	Quasi-targeted metabolomics	PE 150
En20_3	T. aestivum	L88-31	Endosperm	None	3	Northern subtropical climate	30.518945N, 114.429220S	20 DAP	Snap-frozen by liquid nitrogen	-80 ℃	Quasi-targeted metabolomics	PE 150
En25_1	T. aestivum	L88-31	Endosperm	None	1	Northern subtropical climate	30.518945N, 114.429220S	25 DAP	Snap-frozen by liquid nitrogen	-80 ℃	Quasi-targeted metabolomics	PE 150
En25_2	T. aestivum	L88-31	Endosperm	None	2	Northern subtropical climate	30.518945N, 114.429220S	25 DAP	Snap-frozen by liquid nitrogen	-80 ℃	Quasi-targeted metabolomics	PE 150
En25_3	T. aestivum	L88-31	Endosperm	None	3	Northern subtropical climate	30.518945N, 114.429220S	25 DAP	Snap-frozen by liquid nitrogen	-80 ℃	Quasi-targeted metabolomics	PE 150
En30_1	T. aestivum	L88-31	Endosperm	None	1	Northern subtropical climate	30.518945N, 114.429220S	30 DAP	Snap-frozen by liquid nitrogen	-80 ℃	Quasi-targeted metabolomics	PE 150
En30_2	T. aestivum	L88-31	Endosperm	None	2	Northern subtropical climate	30.518945N, 114.429220S	30 DAP	Snap-frozen by liquid nitrogen	-80 ℃	Quasi-targeted metabolomics	PE 150
En30_3	T. aestivum	L88-31	Endosperm	None	3	Northern subtropical climate	30.518945N, 114.429220S	30 DAP	Snap-frozen by liquid nitrogen	-80 ℃	Quasi-targeted metabolomics	PE 150
En35_1	T. aestivum	L88-31	Endosperm	None	1	Northern subtropical climate	30.518945N, 114.429220S	35 DAP	Snap-frozen by liquid nitrogen	-80 ℃	Quasi-targeted metabolomics	PE 150
En35_2	T. aestivum	L88-31	Endosperm	None	2	Northern subtropical climate	30.518945N, 114.429220S	35 DAP	Snap-frozen by liquid nitrogen	-80 ℃	Quasi-targeted metabolomics	PE 150
En35_3	T. aestivum	L88-31	Endosperm	None	3	Northern subtropical climate	30.518945N, 114.429220S	35 DAP	Snap-frozen by liquid nitrogen	-80 ℃	Quasi-targeted metabolomics	PE 150
OL20_1	T. aestivum	L88-31	Outer layers	None	1	Northern subtropical climate	30.518945N, 114.429220S	20 DAP	Snap-frozen by liquid nitrogen	-80 ℃	Quasi-targeted metabolomics	PE 150
OL20_2	T. aestivum	L88-31	Outer layers	None	2	Northern subtropical climate	30.518945N, 114.429220S	20 DAP	Snap-frozen by liquid nitrogen	-80 ℃	Quasi-targeted metabolomics	PE 150
OL20_3	T. aestivum	L88-31	Outer layers	None	3	Northern subtropical climate	30.518945N, 114.429220S	20 DAP	Snap-frozen by liquid nitrogen	-80 ℃	Quasi-targeted metabolomics	PE 150
OL25_1	T. aestivum	L88-31	Outer layers	None	1	Northern subtropical climate	30.518945N, 114.429220S	25 DAP	Snap-frozen by liquid nitrogen	-80 ℃	Quasi-targeted metabolomics	PE 150
OL25_2	T. aestivum	L88-31	Outer layers	None	2	Northern subtropical climate	30.518945N, 114.429220S	25 DAP	Snap-frozen by liquid nitrogen	-80 ℃	Quasi-targeted metabolomics	PE 150
OL25_3	T. aestivum	L88-31	Outer layers	None	3	Northern subtropical climate	30.518945N, 114.429220S	25 DAP	Snap-frozen by liquid nitrogen	-80 ℃	Quasi-targeted metabolomics	PE 150
OL30_1	T. aestivum	L88-31	Outer layers	None	1	Northern subtropical climate	30.518945N, 114.429220S	30 DAP	Snap-frozen by liquid nitrogen	-80 ℃	Quasi-targeted metabolomics	PE 150
OL30_2	T. aestivum	L88-31	Outer layers	None	2	Northern subtropical climate	30.518945N, 114.429220S	30 DAP	Snap-frozen by liquid nitrogen	-80 ℃	Quasi-targeted metabolomics	PE 150
OL30_3	T. aestivum	L88-31	Outer layers	None	3	Northern subtropical climate	30.518945N, 114.429220S	30 DAP	Snap-frozen by liquid nitrogen	-80 ℃	Quasi-targeted metabolomics	PE 150
OL35_1	T. aestivum	L88-31	Outer layers	None	1	Northern subtropical climate	30.518945N, 114.429220S	35 DAP	Snap-frozen by liquid nitrogen	-80 ℃	Quasi-targeted metabolomics	PE 150
OL35_2	T. aestivum	L88-31	Outer layers	None	2	Northern subtropical climate	30.518945N, 114.429220S	35 DAP	Snap-frozen by liquid nitrogen	-80 ℃	Quasi-targeted metabolomics	PE 150
OL35_3	T. aestivum	L88-31	Outer layers	None	3	Northern subtropical climate	30.518945N, 114.429220S	35 DAP	Snap-frozen by liquid nitrogen	-80 ℃	Quasi-targeted metabolomics	PE 150
Em20_1	T. aestivum	L88-31	Embryo	None	2	Northern subtropical climate	30.518945N, 114.429220S	20 DAP	Snap-frozen by liquid nitrogen	-80 ℃	none	PE 150
Em20_2	T. aestivum	L88-31	Embryo	None	2	Northern subtropical climate	30.518945N, 114.429220S	20 DAP	Snap-frozen by liquid nitrogen	-80 ℃	none	PE 150
Em20_3	T. aestivum	L88-31	Embryo	None	3	Northern subtropical climate	30.518945N, 114.429220S	20 DAP	Snap-frozen by liquid nitrogen	-80 ℃	none	PE 150
Em25_1	T. aestivum	L88-31	Embryo	None	1	Northern subtropical climate	30.518945N, 114.429220S	25 DAP	Snap-frozen by liquid nitrogen	-80 ℃	none	PE 150
Em25_2	T. aestivum	L88-31	Embryo	None	2	Northern subtropical climate	30.518945N, 114.429220S	25 DAP	Snap-frozen by liquid nitrogen	-80 ℃	none	PE 150
Em25_3	T. aestivum	L88-31	Embryo	None	3	Northern subtropical climate	30.518945N, 114.429220S	25 DAP	Snap-frozen by liquid nitrogen	-80 ℃	none	PE 150
Em30_1	T. aestivum	L88-31	Embryo	None	1	Northern subtropical climate	30.518945N, 114.429220S	30 DAP	Snap-frozen by liquid nitrogen	-80 ℃	none	PE 150
Em30_2	T. aestivum	L88-31	Embryo	None	2	Northern subtropical climate	30.518945N, 114.429220S	30 DAP	Snap-frozen by liquid nitrogen	-80 ℃	none	PE 150
Em30_3	T. aestivum	L88-31	Embryo	None	3	Northern subtropical climate	30.518945N, 114.429220S	30 DAP	Snap-frozen by liquid nitrogen	-80 ℃	none	PE 150
Em35_1	T. aestivum	L88-31	Embryo	None	1	Northern subtropical climate	30.518945N, 114.429220S	35 DAP	Snap-frozen by liquid nitrogen	-80 ℃	none	PE 150
Em35_2	T. aestivum	L88-31	Embryo	None	2	Northern subtropical climate	30.518945N, 114.429220S	35 DAP	Snap-frozen by liquid nitrogen	-80 ℃	none	PE 150
Em35_3	T. aestivum	L88-31	Embryo	None	3	Northern subtropical climate	30.518945N, 114.429220S	35 DAP	Snap-frozen by liquid nitrogen	-80 ℃	none	PE 150
